# Supplementary material for: Remote ischemic conditioning for the prevention of contrast-induced acute kidney injury in patients undergoing intravascular contrast administration: a meta-analysis and trial sequential analysis of 16 randomized controlled trials
Source: Oncotarget. 2017 May 23;8(45):79323–36. doi: 10.18632/oncotarget.18106 (PMC5668044; doi:10.18632/oncotarget.18106)
Supplement: Supplementary file 3 [file oncotarget-08-79323-s003.xlsx]

## Sheet: Total
Author	Year	No. of patients	Mean age	Males (%)	Operation name	Contrast Dose（mL）	Hydration	RIC type	RIC protocol	Conditioning organ	AKI Definition
Kahlert	2017	50/50	80.4±6.4/83.1±4.9	44/50	TAVI	183.6±68.0/201.4±71.0	B and A	preconditioning	355	upper	50% rise or 0.3 mg/dL increase of Scr within 72h
Balbir	2016	51/51	67.8 ± 7.6/69.0 ± 8.6	45/49	PCI	197.5 ± 114.3/196.3 ± 118.8	B and A	preconditioning	355	upper	increase of Scr ≥0.5 mg/dL or ≥25% above baseline with 48h
Yamanaka	2015	47/47	67±12/67±15	76/76	PCI	177±53/199±87	B and A	preconditioning	355	upper	increase of Scr >0.5 mg/dL or >25% above baseline within 72h
Menting	2015	36/36	71±11/73±8.5	39/58	Diagnostic/treatment	99±29/98±29	B and A	preconditioning	455	upper	increase of Scr >0.5 mg/dL or >25% above baseline within 72h
Healy	2015	43/44	63±8.9/62±7.4	51/59	Enhanced CT scan	90 to 120	P	preconditioning	455	upper	increased serum creatinine with eGFR <90ml/min/1.73m2 within 48h
Gholoobi	2015	25/26	67.1±12.5/70.3±11.2	72/46	CA/PCI	77.7	B and A	preconditioning	455	upper	increase of Scr >0.3 mg/dL above baseline within 48h
Xu	2014	102/98	69.1±3.8/68.9±2.9	66/70	DES implantation	171.8±37.9/163.3±39	NO	preconditioning	355	upper	increase of Scr>25% above baseline within 16h
Savaj	2014	48/48	63.0±8.9/60.9±9.6	35/29	CA	126.6±77.2/123.8±66.6	B	preconditioning	355	upper	30% rise or 0.3 mg/dL increase of Scr within 24h
Lavi a	2014	120/120	63.6±10.3/63.7±9.7	65/70	PCI	190±97/185±87	NO	postconditioninng	355	upper	increase of Scr >44 μmol/L or >25% above baseline within 24h
Lavi t	2014	120/120	64.9±9.6/63.7±9.7	68/70	PCI	190±84/185±87	NO	postconditioninng	355	lower	increase of Scr >44 μmol/L or >25% above baseline within 24h
Crimi	2014	47/48	61±11/56±11	41/43	PCI	211±55/229±72	NO	postconditioninng	355	lower	increase of serum creatinine ≥25% above baseline within 24h
Luo	2013	101/104	59.2±10.3/59.3±9.5	78/78	DES implantation	154±46/145±41	B and A	preconditioning	355	upper	increase of Scr >44.2 μmol/L or >25% above baseline within 16h
Igarashi	2013	30/30	71.3±8.1/70.8±7.6	20/23	CA	92.9±33.2/91.8±39.4	B to A	preconditioning	455	upper	increase of L-FABP >17.4µg/g Cr or >25% above baseline within 24h
Deftereos	2013	113/112	68±7.4/68±4.4	65/62	PCI	270±59.3/265±37	B and A	postconditioninng	43030	myocardium	increase of Scr >0.5 mg/dL or >25% above baseline within 96h
Er	2012	50/50	73.2±9.1/72.7±11.4	68/74	CA+PCI	124±44/103±41	B to A	preconditioning	455	upper	increase of Scr ≥0.5 mg/dL or ≥25% above baseline with 48h
Walsh	2009	18/22	74±6.7/76±10.4	100/100	EVAR	309±137/286±93	NO	preconditioning	21010	lower	decrease of eGFR ≥20% above baseline within 24h
Hoole	2009	104/98	63.2±10.1/61.8±10.3	84/74	PCI	196.7±80.1/187.5±74.2	NO	preconditioning	355	upper	increase of Scr>25% above baseline within 24h
											Scr: serum creatinine
											percutaneous coronary intervention
											DES: drug-eluting stent
											CA: coronary angiography
											EVAR: endovascular aneurysm repair

## Sheet: CI-AKI
Author	Year	Country	RIPC		Control		DM(%)	Hypertension(%)	Dyslipidaemia(%)	Baseline SCr (mg/dl)	Previous contrast utilization(%)	coronary artery disease(%)
			Event	Total	Event	Total
Kahlert	2017	Germany	10	50	11	50	36	98	87		40	48
Balbir	2016	Korea	7	51	7	51	100	85.3	48	1.41 ± 0.48	68.6	11.8
Yamanaka	2015	Japan	5	47	17	47	32	63.8	52.1	0.85
Healy	2015	Ireland	5	43	13	44	35.6	97.7		0.84±0.19
Menting	2015	Netherlands	2	36	2	36	25	72.2		1.32
Gholoobi	2015	Iran	3	25	6	26	72.5	75.5	52	1.7	16.7	43.8
Xu	2014	China	4	102	3	98	100	63.2		0.86	21.9	100
Crimi	2014	Italy	7	47	6	48	11.7	52.1	31.3	0.99	8.3	27.1
Savaj	2014	Iran	1	48	5	48	100	70.9		1.2
Lavi a	2014	Canada	5	114	7	109	33	70	66.3		37.9
Lavi t	2014	Canada	9	114	7	109	30	70	64.6		42.1
Luo	2013	China	2	101	1	104	28	65.9			22.9
Igarashi	2013	Japan	2	30	8	30	33.3	-		1.13±0.24		23.3
Deftereos	2013	Greece	14	113	33	112	36	65	59	1±0.3		29
Er	2012	Germany	6	50	20	50	64	91	75	1.63	58	26
Walsh	2009	UK	4	18	2	22	12.5	50		1.07
Hoole	2009	UK	6	104	10	98	21.8	51.5

## Sheet: Creatinine
Author	Year	24 h		48 h		Unit
		RIPC	Control	RIPC	Control
Balbir	2016	1.43±0.73	1.43±0.40	1.47±0.73	1.43±0.37	mg/dL
Yamanaka	2015			0.81±0.21	1.03±0.61	mg/dL
Gholoobi	2015			1.74±0.7	1.75±0.87	mg/dL
Savaj	2014	1.25±0.4	1.16±0.5			mg/dL
Lavi a	2014	0.9±0.23	0.9±0.25			mg/dL
Lavi t	2014	0.93±0.28	0.9±0.25			mg/dL
Crimi	2014	0.98±0.18	1.04±0.24			mg/dL
Igarashi	2013			1.16±0.25	1.19±0.30	mg/dL
Er	2012	1.62±0.33	1.58±0.45	1.79±0.37	2.03±0.53	mg/dL
Walsh	2009	1.12±0.36	1.11±0.36	1.09±0.34	1.13±0.50	mg/dL

## Sheet: mortality
Author	Year	RIPC		Control
		Event	Total	Event	Total
Kahlert	2017	3	50	2	50
Yamanaka	2015	0	47	3	47
Menting	2015	0	36	2	36
Crimi	2014	0	48	1	48
Deftereos	2013	1	113	2	112
Er	2012	0	50	2	50
Walsh	2009	1	18	0	22
Hoole	2009	0	104	1	98

## Sheet: MACE
Author	Year	RIPC		Control
		Event	Total	Event	Total
Kahlert	2017	12	50	12	50
Yamanaka	2015	2	47	7	47
Crimi	2014	4	48	3	48
Deftereos	2013	14	113	25	112
Er	2012	8	50	19	50
Walsh	2009	3	18	2	22
Hoole	2009	4	104	13	98
